# Supplementary material for: The ErbB2–Dock7 Signaling Axis Mediates Excessive Cell Morphogenesis Induced by Autism Spectrum Disorder- and Intellectual Disability-Associated Sema5A p.Arg676Cys
Source: Int J Mol Sci. 2025 Nov 1;26(21):10656. doi: 10.3390/ijms262110656 (PMC12608209; doi:10.3390/ijms262110656)
Supplement: Supplementary file 1 [file ijms-26-10656-s001.zip]

Archive with 13 entries (13 files):
- .DS_Store
- 02.2. Supplemental figure legends.pdf
- Figure S1.tif
- Figure S10-Full gels for Figure 4.tif
- Figure S11-Full gels for Figures S2 S3 and S4.tif
- Figure S2.tif
- Figure S3.tif
- Figure S4.tif
- Figure S5.tif
- Figure S6.tif
- Figure S7-Full gels for Figure 1.tif
- Figure S8-Full gels for Figure 2.tif
- Figure S9-Full gels for Figure 3.tif
